# Supplementary material for: Transcriptome and Metabolome Analysis of Rice Cultivar CBB23 after Inoculation by Xanthomonas oryzae pv. oryzae Strains AH28 and PXO99A
Source: Plants (Basel). 2024 May 18;13(10):1411. doi: 10.3390/plants13101411 (PMC11124827; doi:10.3390/plants13101411)
Supplement: Supplementary file 1 [file plants-13-01411-s001.zip]

Archive with 1 entries (1 files):
- plants-2967357-supplementary.xlsx
