# Supplementary material for: Transcriptome and Metabolome Analysis of Rice Cultivar CBB23 after Inoculation by Xanthomonas oryzae pv. oryzae Strains AH28 and PXO99A
Source: Plants (Basel). 2024 May 18;13(10):1411. doi: 10.3390/plants13101411 (PMC11124827; doi:10.3390/plants13101411)
Supplement: Supplementary file 1 [file plants-13-01411-s001.zip › plants-2967357-supplementary.xlsx]

## Sheet: Table S1
Table S1. Primer pairs used for qPCR.
	forward primer (5'-3')	reverse primer (5'-3')
LOC_Os01g60280-F/R	CTCGTCTTTGCCAACCCACA	CAACTCCCAGAGGCACAGCA
LOC_Os01g72990-F/R	CTTTCACCACCTGCCAATGT	TTTTCAAACGGAAGGTCAGTAG
OsCPK4-F/R	GTTTGTAGCAGCAACCCTCC	GATGTATCCGTCACCATCCAG
OsCPS2|OsCyc2-F/R	CAGCGAAACAGGTGACAAGG	CGACCATAAGCGGTCAAAGTT
CYP76M6-F/R	TACACCAGCCAGCAGGAAAT	TGAGGTACAACAAGAGCGACAT
LOC_Os02g39970-F/R	ATCTGGGTGTTTCTTATCTTAGAGG	ACAGGCAGCAGTCACTGGAC
OsbHLH034-F/R	CAGTACAACCACCAGTTCCTCC	GGGTCTGTTTCTCATGCTTGTT
LOC_Os02g55540-F/R	CTGCCTATGTTGCTCACTACCC	CCAAAGTTTCTCCAATGCTCTG
JIOsPR10|OsPR10-F/R	AGCGTCAGGCAGTTCAACTT	ACTTGCACTCGCACTTGTCC
LOC_Os03g56250-F/R	GCACGATGAGTGTAGTCCACC	CTCCTGCTTCCCTCACTTTG
OsCPS4|OsCyc1-F/R	TATGGAGGTAGTGGCGATGTATG	CAACTCAACTCGGCATTCTTTC
RERJ1|OsOsbHLH006|OsbHLH6-F/R	TCGCCTACTACTGGGAGACG	TCGTAGTTGGAGTCATCCTGC
LOC_Os04g30210-F/R	GTGCTAAATGGTGCCCTCTTC	AGGCTGAGTGTCTCCAGGAAT
Osmyb4-F/R	ACACCATCATCCATCTCCACG	ATCTCGTTGTCCGTCCTCCC
DEPG1|OsRP1L1-F/R	TGAGTGGAATGATGCGAATAAC	CTCTAATTGATAAGTGCTCCAACTG
OsBON3-F/R	CGGTGGACCACTTCTTCAAC	TCACTTCAGTACGGCCAATCT
LOC_Os05g31530-F/R	TGATGCTGATGATGCCCTCG	AAGCCCTTACGCCACTGTTG
LOC_Os05g40270-F/R	CAGATGAGATTGGCAACCTTC	TTCAGTCTGGACAATTCGGAC
LOC_Os06g12120-F/R	ACTTTATGGCAATAGCATCAGCG	TTGTTGTTCAGACGGAGGTTAC
OsALDH2b|OsALDH2B1|ALDH2b-F/R	GGCAAAACTTTCCCAACTCTG	CGGTTAATATCCTCCGCATC
LOC_Os07g40630-F/R	GCCCCAAGCTCGAGTACATC	GACGTTGAACTGCGTGAACC
LOC_Os08g10310-F/R	GCATCAAGTGCGACTGTTCC	GGTAGGTGAGGTTCTGCAATTC
LOC_Os08g24310-F/R	CCTTGTCGGTGAATGGTCTG	CCCTGGAAATGGTTAGCTGC
LOC_Os09g18360-F/R	GTCCGTCAAGACCAGCGAGT	TGGGTTTCCAGTCCCTTTCC
LOC_Os12g36670-F/R	CTCGACATCTCCTACCTCAAGG	AATTCCAGGCCATCATCATCT
LOC_Os12g44090-F/R	GCTTGTAGATAATGATGCCCACG	TCTTTCCGGTCACCAACTCG
EF1α	TTTCACTCTTGGTGTGAAGCAGAT	GACTTCCTTCACGATTTCATCGTAA
